# Supplementary material for: Comparison of the efficacy and safety of first-line treatments for of advanced EGFR mutation-positive non-small-cell lung cancer in Asian populations: a systematic review and network meta-analysis
Source: Front Pharmacol. 2023 Jul 6;14:1212313. doi: 10.3389/fphar.2023.1212313 (PMC10358853; doi:10.3389/fphar.2023.1212313)
Supplement: Supplementary file 3 [file Table1.XLSX]

## Sheet: Sheet1
	study		Country and Race	treatment strategies	Sample size	Median Age	Sex(Male/Female	Smoking (No/exist)	ECOG（0/1/2/≥3）	EGFRm(%)	Adenocarcinoma（%）	IIIB/IV/un	CNS（%）	DCR			ORR			mPFS				mOS				AE			≥3AE			SAE			PFS
1	Lu et al., 2022	APOLLO NCT03849768 III	China 100%Asian	Aum（110 mg Aumolertinib）	214	59	0.597015	2.68966	51/160/0/0	1	0.98	12/202/0	0.26	199	214		158	214		19.3	17.8	20.8						211	214		78	214		47	214		id	t1	t2	hr	ll	ul
				Gef（250 mg Gefitinib）	215	62	0.592593	2.02817	54/159/0/0	1	0.98	17/198/0	0.27	208	215		155	215		9.9	8.3	12.6						213	215		77	215		46	215		Lu et al., 2022	Aum	Gef	0.46	0.36	0.6
2	Soria et al., 2018; Ramalingam et al., 2020	FLAURA NCT02296125 III	International 62%Asian	Osi（80 mg Osimertinib ）	279	64	0.567416	1.87629	112/167/0/0	0.91	0.99	NA	0.19	270	279		223	279		18.9	15.2	21.4		38.6	34.5	41.8		273	279		95	279		60	279		Soria et al., 2018;	Osi	Gef	0.46	0.37	0.57
				Gef（183：250 mg Gefitinib，94：150 mg Erlotinib）	277	64	0.610465	1.71569	116/160/1/0	0.88	0.98		0.23	256	277		210	277		10.2	9.6	11.1		31.8	26.6	36		271	277		125	277		70	277		Shi et al., 2022	Fur	Gef	0.44	0.34	0.58
3	Shi et al., 2022	FURLONG NCT03787992 III	China 100%Asian	Fur（80 mg Furmonertinib）	178	59	0.534483	3.34146	39/138/1/0	1	NA	10/168/0	0.65	171	178		158	178		20.8	17.8	23.5						178	178		20	178		10	178		Park et al., 2016	Afa	Gef	0.73	0.57	0.95
				Gef（250 mg Gefitinib）	179	60	0.612613	3.06818	28/151/0/0	1		7/172/0	0.68	166	179		151	179		11.1	9.7	12.5						177	179		32	179		11	179		Sequist et al., 2013	Afa	Ch	0.49	0.37	0.65
4	Park et al., 2016; Paz-Ares et al., 2017	LUX-Lung7 NCT01466660 IIB	International 57%Asian	Afa（40 mg Afatinib）	160	63	0.758242	1.96296	51/109/0/0	1	0.99	8/152/0	0.26	146	160		112	160		11	10.6	12.9		27.9	25.1	32.2		158	160		91	160		17	160		Wu et al., 2014	Afa	Ch	0.28	0.2	0.39
				Gef（250 mg Gefitinib）	159	63	0.5	2	47/112/0/0	1	0.99	3/156/0	0.24	139	159		89	159		10.9	9.1	11.5		25	20.6	29.3		159	159		83	159		7	159		Shi et al., 2017	Ico	Ch	0.61	0.43	0.87
5	Sequist et al., 2013; Yang et al., 2015	LUX-Lung3 III	International 72%Asian	Afa（40 mg Afatinib）	230	62	0.564626	2.06667	92/138/0/0	0.89	NA	20/210/0	NA	207	230		159	230		11.1	8.2	14.9		28.2	24.6	33.6					112	230					Xu et al., 2019	Ico+Ch	Ico	0.59	0.42	0.84
				Ch（cisplatin plus pemetrexed chemotherapy ）	115	61	0.493506	2.38235	41/73/1/0	0.9		17/98/0		93	115		51	115		6.9	5.1	9.3		28.2	20.7	33.2					53	115					Wu et al., 2017	Dac	Gef	0.59	0.47	0.74
6	Wu et al., 2014; Yang et al., 2015	LUX-Lung6 NCT01121393 III	International 100%Asian	Afa（40 mg Afatinib）	242	58	0.56129	2.96721	48/194/0/0	0.89	NA	16/226/0	NA	224	242		162	242		11	9.7	13.7		23.1	20.4	27.3		236	242		86	242		15	242		Nakagawa et al., 2019	Erl+Ram	Erl	0.59	0.46	0.76
				Ch（gemcitabine 1000 mg/m² on day 1 and day 8 plus cisplatin 75 mg/m² on day 1 of a 3-week）	122	58	0.46988	4.30435	41/81/0/0	0.88		6/116/0		93	122		28	122		5.6	5.1	6.7		23.5	18	25.6		112	122		68	122		9	122		Saito et al., 2019	Erl+Bev	Erl	0.61	0.42	0.88
7	Shi et al., 2017	CONVINCE III	China 100%Asian	Ico（125 mg Icotinib ）	148	56	0.409524	3.625	（0-1）141/7/0	1	NA	14/134/0	0.41							11.2	9.2	12.6		30.5	24.1	38.3		117	148		42	148					Seto et al., 2014	Erl+Bev	Erl	0.54	0.36	0.79
				Ch（75 mg/m2 cisplatin plus 500 mg/m2 pemetrexed on day 1 of a 3-week）	137	56	0.442105	3.72414	（0-1）130/7/0	1		15/122/0	0.4							7.9	6.5	10.2		32.1	27	38.5		129	137		47	137					Zhou et al., 2011	Erl	Ch	0.16	0.1	0.26
8	Xu et al., 2019	NCT02031601 III	China 100%Asian	Ico plus Ch（pemetrexed (500 mg/m2 on day 1) and carboplatin (day 1) plus Icotinib (125 mg on days 2–19)）	90	59	0.6	2.5	45/39/6/0	1	NA	15/73/2	NA	82	90		57	90		16	13.9	18.1		36	31.7	40.3											Maemondo et al., 2010	Gef	Ch	0.3	0.22	0.41
				Ico（125 mg Icotinib ）	89	61	0.3	3.5	39/42/8/0	1		16/67/6		81	89		70	89		10	8.7	11.3		34	28.1	38.9											Mitsudomi et al., 2010	Gef	Ch	0.49	0.34	0.71
9	Wu et al., 2017; Mok et al., 2021	ARCHER 1050 NCT01774721 III	International 77%Asian	Dac（45 mg Dacomitinib）	227	62	0.554795	1.8375	75/152/0/0	1	NA	18/184/25	NA	200	227		170	227		14.7	11.1	16.6		34.1	29.5	39.8		226	227		143	227		62	227		Cheng et al., 2016	Gef+Ch	Gef	0.68	0.48	0.96
				Gef（250 mg Gefitinib）	225	61	0.8	1.77778	62/163/0/0	1		16/183/26		188	225		161	225		9.2	9.1	11.1		27	24.4	31.6		224	225		92	225		50	225		Noronha et al., 2020	Gef+Ch	Gef	0.69	0.53	0.92
10	Nakagawa et al., 2019	NCT02411448 III	International 77%Asian	Erl（placebo plus Erlotinib 150 mg/day.）	225	64	0.584507	1.61628	119/106/0/0	1	0.97	(IV/un)189/36	NA	215	225		168	225		12.4	11	13.5						225	225		121	225		47	225		Hosomi et al., 2020	Gef+Ch	Gef	0.49	0.39	0.62
				Erl plus Ram（Ramucirumab 10 mg/kg once every 2 weeks plus Erlotinib 150 mg/day）	224	65	0.588652	1.48889	116/108/0/0	0.99	0.96	(IV/un)195/29		213	224		171	224		19.4	15.4	21.6						211	211		159	221		65	221		Zhou et al., 2015	Bev+Ch	Ch	0.4	0.29	0.54
11	Saito et al., 2019; Kawashima et al., 2022	UMIN000017069 III	Japan 100%Asian	Erl（150 mg Erlotinib）	112	68	0.534247	1.33333	68/42/2/0	1	1	8/84/20	0.32	108	112		74	112		13.3	11.1	15.3		46.2	38.2	NA		99	112		53	112
				Erl plus Bev（Erlotinib 150 mg plus Bevacizumab 15 mg/kg once every 21 days）	112	67	0.577465	1.38298	64/48/0/0	1	0.98	8/82/22	0.32	106	112		81	112		16.9	14.2	21		50.7	37.3	NA		98	112		98	112					OS
12	Seto et al., 2014; Hosomi et al., 2022	JO25567 JapicCTI-111390 II	Japan 100%Asian	Erl（150 mg Erlotinib）	77	67	0.509804	1.40625	41/36/0/0	1	0.99	0/62/15	NA	68	77		49	77		9.7	5.7	11.1		30.1	17.9	48.7		76	77		41	77		19	77		id	t1	t2	hr	ll	ul
				Erl plus Bev（Erlotinib 150 mg plus Bevacizumab 15 mg/kg once every 21 days）	75	67	0.666667	1.27273	43/32/0/0	1	0.99	1/60/14		72	75		52	75		16	13.9	18.1		35.3	25.1	47		74	75		68	75		18	75		Ramalingam et al., 2020	Osi	Gef	0.8	0.64	1
13	Zhou et al., 2011; Zhou et al., 2015	CTONG-0802 NCT00874419 III	China 100%Asian	Erl（150 mg Erlotinib）	82	57	0.708333	2.56522	（0-1）75/7/0	1	0.88	11/71/0	NA	79	82		68	82		13.1	10.6	16.5		22.8	15.9	32.8		77	82		14	82		10	82		Paz-Ares et al., 2017	Afa	Gef	0.86	0.66	1.12
				Ch（gemcitabine 1000 mg/m² on days 1 and 8 plus carboplatin on day 1 of a 3-week cycle）	72	59	0.674419	2.27273	（0-1）69/3/0	1	0.86	5/67/0		59	72		26	72		4.6	4.2	5.4		27.2	19	39.1		69	72		47	72		10	72		Yang et al., 2015	Afa	Ch	0.88	0.66	1.17
14	Maemondo et al., 2010	C000000376 III	Japan 100%Asian	Gef（250 mg Gefitinib）	114	64	0.583333	1.92308	54/59/0/0	0.94	0.9	15/88/11	NA	102	114		84	114		10.8	7.9	14.8		30.5	22.4	41.68		108	114		47	114					Yang et al., 2015	Afa	Ch	0.93	0.72	1.22
				Ch（paclitaxel 200 mg/m2 plus carboplatin ([AUC] of 6)of a 3-week cycle）	114	63	0.561644	1.375	57/55/2/0	0.94	0.97	21/84/9		91	114		35	114		5.4	4	7.4		23.6	17.3	32.3		110	114		81	114					Shi et al., 2017	Ico	Ch	1.05	0.83	1.31
15	Mitsudomi et al., 2010; Yoshioka et al., 2019	WJTOG3405 III	Japan 100%Asian	Gef（250 mg Gefitinib）	86	64	0.457627	2.44	56/30/0/0	1	0.97	10/41/35	NA	54	58		36	58		9.2	8	13.9		34.9	24.6	49.5											Xu et al., 2019	Ico+Ch	Ico	0.81	0.54	1.22
				Ch（docetaxel 60 mg/m² plus cisplatin 80 mg/m² of a 3-week cycle）	86	64	0.433333	1.96552	52/34/0/0	1	0.98	9/41/36		46	59		19	59		6.3	5.8	7.8		37.3	26.3	52.9											Mok et al., 2021	Dac	Gef	0.75	0.59	0.95
16	Cheng et al., 2016; Yang et al., 2020	NCT01469000 II	International 100%Asian	Gef（250 mg Gefitinib）	65	61	0.585366	2.61111	21/44/0/0	0.97	1	(IV/un)57/8	NA	61	65		48	65		11.1	9.7	13.8		36.8	26.7	42.6		60	65		12	65		1	65		Kawashima et al., 2022	Erl+Bev	Erl	1.01	0.68	1.49
				Gef plus Ch（pemetrexed 500 mg/m2 on day 1 plus Gefitinib 250 mg once per day of a 3-week cycle）	126	62	0.536585	1.8	39/87/0/0	0.93	1	(IV/un)105/21		117	126		101	126		16.2	12.6	18.7		43.4	33.4	50.8		118	126		53	126		11	126		Hosomi et al., 2022	Erl+Bev	Erl	0.82	0.46	1.47
17	Noronha et al., 2020	CTRI/2016/08/007149 III	India 100%Asian	Gef（250 mg Gefitinib）	176	56	1.12048	5.76923	7/130/39/0	1	0.97	5/171/0	0.07	149	176		110	176		14	12	16									84	176		43	176		Zhou et al., 2015	Erl	Ch	1.19	0.83	1.71
				Gef plus Ch（Gefitinib 250 mg once daily; plus pemetrexed 500 mg/m2 and carboplatin of a 3-week cycle	174	54	1.02326	5	1/137/36/0	1	0.98	3/171/0	0.01	153	174		131	174		23	19.3	26.8									123	174		83	174		Maemondo et al., 2010	Gef	Ch	0.77	0.56	1.05
18	Hosomi et al., 2020	NEJ009 III	Japan 100%Asian	Gef（250 mg Gefitinib）	172	64	0.592593	1.29333	107/65/0/0	0.94	0.99	4/137/31	0.22				115	172		11.2	9	13.4		38.8	31.1	47.3		168	172		53	172					Yoshioka et al., 2019	Gef	Ch	1.25	0.88	1.78
				Gef plus Ch（Gefitinib 250 mg plus carboplatin and pemetrexed 500 mg/m2of a 3-week cycle）	170	65	0.491228	1.31507	98/72/0/0	0.95	0.99	6/139/25	0.29				143	170		20.9	17.9	24.2		50.9	41.2	62.5		163	170		111	170					Yang et al., 2020	Gef+Ch	Gef	0.77	0.5	1.2
19	Zhou et al., 2015	BEYOND III	China 100%Asian	Bev plus Ch（carboplatin and paclitaxel (175 mg/m2) on day 1 of each 3-week cycle, plus Bevacizumab 15 mg/kg on day 1 of each cycle）	138	57	1.19048	1	34/104/0/0	0.27	0.99	8/126/4	NA	129	138		74	138		9.2	6.7	12.4		24.3	17.9	33.2					94	140		19	140		Hosomi et al., 2020	Gef+Ch	Gef	0.72	0.55	0.95
				Ch（carboplatin and paclitaxel (175 mg/m2) on day 1 of each 3-week cycle, plus placebo on day 1 of each cycle）	138	56	1.2623	1.2623	27/111/0/0	0.26	0.98	9/125/4		118	138		35	138		6.5	4.7	8.8		17.7	13	24.2					83	134		16	134		Zhou et al., 2015	Bev+Ch	Ch	0.68	0.5	0.93
